# Supplementary material for: Trastuzumab-Conjugated pH-Sensitive Micelles Exhibit Antitumor Activity and Induce Mesenchymal-to-Epithelial Transition in Triple-Negative Breast Cancer Cell Lines
Source: Pharmaceutics. 2025 Dec 2;17(12):1554. doi: 10.3390/pharmaceutics17121554 (PMC12736354; doi:10.3390/pharmaceutics17121554)
Supplement: Supplementary file 1 [file pharmaceutics-17-01554-s001.zip]

Archive with 1 entries (1 files):
- pharmaceutics-3942123-supplementary.pdf
